# Supplementary material for: Diet Quality and Mental Health Status among Division 1 Female Collegiate Athletes during the COVID-19 Pandemic
Source: Int J Environ Res Public Health. 2021 Dec 19;18(24):13377. doi: 10.3390/ijerph182413377 (PMC8703292; doi:10.3390/ijerph182413377)
Supplement: Supplementary file 1 [file ijerph-18-13377-s001.zip]

Archive with 1 entries (1 files):
- ijerph-1464044-supplementary.pdf
